# Supplementary material for: Skin Cancer Knowledge, Sun Exposure, Photoprotection Behavior, and Perceived Barriers Associated with Skin Cancer Types in a Greek Cohort: A Cross-Sectional Study on the Island of Crete
Source: Cancers (Basel). 2024 Dec 18;16(24):4226. doi: 10.3390/cancers16244226 (PMC11726760; doi:10.3390/cancers16244226)
Supplement: Supplementary file 1 [file cancers-16-04226-s001.zip]

Archive with 3 entries (3 files):
- Questionnaire English Version.pdf
- Supplementary Table S1.pdf
- Supplementary Table S2.pdf
